# Supplementary material for: Dog-ownership and paediatric neurodevelopmental disorders; ‘pawsitive’ impact: a systematic review
Source: Pediatr Res. 2025 Jul 30;99(1):77–87. doi: 10.1038/s41390-025-04206-7 (PMC12920082; doi:10.1038/s41390-025-04206-7)
Supplement: Supplementary file 2 — Appendices 2 and 3 [file 41390_2025_4206_MOESM2_ESM.xlsx]

## Sheet: Sheet1
Appendix 2. Primary outcomes included from each paper
Reference	Primary Outcomes
	Cognitive development	Gross motor development	Fine motor development	Speech and language development	Social and emotional development
Carlisle, 2015	-	-	-	-	✔
Viau et al., 2010	-	-	-	-	✔
Agnew et al., 2024	✔	-	-	-	✔
Morgan and O’Byrne, 2023	✔	-	-	✔	✔
Grandgeorge et al., 2012	✔	-	✔	-	✔
Carlisle et al., 2020	-	✔	-	-	✔
Fecteau et al., 2017	-	-	-	-	-
Tseng, 2023	✔	-	-	-	✔
Rodriguez et al., 2024	-	-	-	-	✔
Wright et al., 2015	-	-	-	-	-
Burgoyne et al., 2014	-	-	-	-	✔
Ward et al., 2017	-	-	-	-	✔
Leighton et al., 2023	-	✔	✔	-	-
Adkins et al., 2023	✔	✔	✔	✔	✔
Hall et al., 2016	-	-	-	-	-
Harwood et al., 2019	✔	✔	✔		✔
Appendix 3. Scales used to measure effect of dog-ownership on families of children with Neurodevelopmental Disorders
Reference		Scales used to measure effects of dog-ownership
		Parenting Stress Index	Companion Animal Bonding Scale	Lexington Attachment scale	Autism Diagnostic Interview- Revised	Cortisol Awakening Response	Semi-Structured interviews	Unnamed parental questionnaires/Other
(Carlisle, 2015)		-	✔	-	✔	-	-	✔
(Viau et al., 2010)		-	-	-	-	✔	-	✔
(Agnew et al., 2024)		-	-	-	-	-	-	✔
(Morgan and O'Byrne, 2023)		-	-	-	-	-	-	✔
(Grandgeorge et al., 2012)		-	-	-	✔	-	-	✔
(Carlisle et al., 2020)		-	✔	✔	-	-	-	✔
(Fecteau et al., 2017)		✔	-	-	-	✔	-	-
(Tseng, 2023)		✔	-	-	-	-	-	✔
(Rodriguez et al., 2024)			-	-	-	-	-	✔
(Wright et al., 2015)		✔	-	-	-	-	-	-
(Burgoyne et al., 2014)		-	-	-	-	-	-	✔
(Ward et al., 2017)		-	-	-	-	-	-	✔
(Leighton et al., 2023)		-	-	-	-	-	-	✔
(Adkins et al., 2023)		-	-	-	-	-	✔	-
(Hall et al., 2016)		✔	-	✔	-	-	-	✔
(Harwood et al., 2019)		-	-	-	-	-	✔	-
